# Supplementary material for: The transcription factor LaMYC4 from lavender regulates volatile Terpenoid biosynthesis
Source: BMC Plant Biol. 2022 Jun 13;22:289. doi: 10.1186/s12870-022-03660-3 (PMC9190104; doi:10.1186/s12870-022-03660-3)
Supplement: Supplementary file 10 — Additional file 10: Table S1. Volatile compounds from control or treated with methyl jasmonate (MeJA) of lavender. [file 12870_2022_3660_MOESM10_ESM.xlsx]

## Sheet: sepal
Table S1 Volatile compounds from control or treated with methyl jasmonate (MeJA) of lavender
Compounds	RT	RI	CKS	STDEV	JAS	STDEV	identification
α-Thujene	10.448	927.176	26.6208	0.437003	32.98	3.40608	MS, RI, ref,D
.(R)-α-Pinene	11.09	941.046	11.6107	11.2211	12.9403	1.3953	MS, RI, ref, D, aroma
α-Fenchene	12.405	969.453	35.8112	0.188913	44.4261	5.32483	MS, RI, ref, D
β-Myrcene	13.283	988.421	280.713	11.2989	303.421	93.4555	MS, RI, ref, D, aroma
3-Carene	14.043	1004.63	88.8939	62.1274	102.375	27.0447	MS, RI, ref, D, aroma
p-Cymene	14.978	1023.96	90.271	9.0673	109.131	20.0589	MS, RI, ref, D, aroma
D-Limonene	15.058	1025.61	85.0326	16.3294	100.484	0.734307	MS, ref, D, aroma
β-cis-Ocimene	15.575	1036.3	9695.59	742.812	10548.1	538.544	MS, RI, ref, D
trans-β-Ocimene	16.054	1046.2	2280.73	440.046	2623.96	370.854	MS, RI, ref, D
γ-Terpinene	16.495	1055.31	24.7517	1.28353	34.143	10.2823	MS, RI, ref, D, aroma
p-Mentha-2,4(8)-diene	17.863	1083.59	6.59475	5.30938	7.316	4.65674	MS, RI, ref, D
Terpinolene	17.946	1085.3	26.235	3.88365	32.2734	10.2984	MS, RI, ref, D
Linalool	18.57	1098.2	1824.47	557.576	1483.2	361.189	MS, RI, ref, D, aroma
1-Octen-3-yl-acetate	19.269	1112.86	390.381	52.3251	424.389	20.5868	MS, RI, ref, D
4-trans,6-cis-Allocimene	20.045	1129.17	32.9791	14.9219	38.2537	12.1621	MS, RI, ref, D
Terpinen-4-ol	22.18	1174.04	487.977	43.4426	542.826	90.1885	MS, RI, ref, D, aroma
n-Hexyl butyrate	23.161	1194.66	130.9	4.51366	134.435	75.0412	MS, RI, ref, D
Linalyl acetate	26.152	1254.93	11708.3	461.555	7760.95	704.285	MS, RI, ref, D, aroma
.(-)-Bornyl acetate	27.543	1282.84	7.84129	0.34551	6.64554	4.868	MS, RI, ref, D, aroma
.(±)-Lavandulyl acetate	27.939	1290.79	2458.74	116.869	2100.13	421.676	MS, RI, ref, D, aroma
α-Longipinene	30.827	1345.46	25.5655	7.08073	31.2993	2.98874	MS, RI, ref, D
Copaene	32.184	1370.86	55.4171	5.40437	65.1316	1.6522	MS, RI, ref, D
(-)-β-Bourbonene	32.629	1379.19	6.51117	3.23281	7.37846	3.56771	MS, RI, ref, D
7-epi-Sesquithujene	33.104	1388.08	86.4237	29.4501	88.1946	18.9119	MS, RI, ref, D
β-Longipinene	33.959	1403.97	33.1705	13.2967	36.3939	4.24883	MS, RI, ref, D
Caryophyllene	34.468	1413.25	11666.1	3577.15	12768	1270.22	MS, RI, ref, D, aroma
α-Santalene	34.609	1415.82	942.223	356.402	1069.48	107.679	MS, RI, ref, D
Cedrene	34.958	1422.18	22.5718	4.16437	22.3842	22.4209	MS, RI, ref, D
trans-α-Bergamotene	35.494	1431.94	228.4	76.769	266.885	20.9655	MS, RI, ref, D
Aromandendrene	36.011	1441.36	30.0387	7.41283	30.3374	0.996697	MS, RI, ref, D
α-Caryophyllene	36.304	1446.7	160.921	33.9589	170.233	33.776	MS, RI, ref, D, aroma
(E)-β-Famesene	36.79	1455.56	3905.64	410.83	4085.97	999.39	MS, RI, ref, D
γ-Muurolene	37.657	1471.36	48.6377	6.79937	64.6594	1.67078	MS, RI, ref, D
Germacrene D	37.843	1474.74	1634.95	7.21103	1792.72	318.118	MS, RI, ref, D
4,11,11-Trimethyl-8-methylenebicyclo[7.2.0]undec-4-ene	38.143	1480.21	42.7184	4.74952	49.1965	25.1045	MS, RI, ref, D
.(+)-Valencene	38.691	1490.2	53.4759	1.29292	60.6912	13.8342	MS, RI, ref, D
γ-Amorphene	39.021	1496.21	15.0658	1.68427	17.9667	1.86358	MS, RI, ref, D
γ-Cadinene	39.352	1502.39	8.49203	0.330534	11.0184	1.41236	MS, RI, ref, D
β-Cadinene, (-)-	39.698	1509.1	52.6309	38.1475	57.3032	43.1769	MS, RI, ref, D
δ-Cadinene	40.279	1520.37	109.234	15.1078	137.103	19.6861	MS, RI, ref, D
α-Cadinene	41.001	1534.38	13.9503	2.9741	18.7099	3.54221	MS, RI, ref, D
Total identified(μg/g)			48836.6		54611
n=3
RI, linear retention index determined in relation to n-alkanes (C 7 -C 40 ) on a HP5-MSI column;
RIRef, reference average linear retention index 3;
MS, compounds were identified by MS spectra;;
aroma, compounds were identified by comparison to reference standards;
ref, according to references;
D, compounds were identified by NIST14 databasse;
tr, trace (<0.1%)

## Sheet: leaf
Table S1 Volatile compounds from control or treated with methyl jasmonate (MeJA) of lavender
Compounds	RT	RI	CKL	STDEV	JAL	STDEV	identification
Tricyclene	9.859	914.708	0.0622513	0.0349361	0.123475	0.0430093	MS, RI, ref,D
Cumene	10.068	917.322	1.03121	0.0824602	1.80835	0.0992332	MS, RI, ref, D
α-Thujene	10.174	922.009	0.196895	0.0596376	0.232815	0.0632031	MS, RI, ref, D
α-Pinene, (D)-	10.422	924.233	0.584708	0.0366926	0.502703	0.212575	MS, RI, ref, D, aroma
Camphene	11.049	929.395	3.86356	0.190021	4.96411	0.943284	MS, RI, ref, D
Dehydrosabinene	11.349	943.045	16.0822	0.490018	26.1617	2.29209	MS, RI, ref, D
3,7,7-Trimethyl-1,3,5-cycloheptatriene	12.124	949.503	0.376151	0.00978077	0.45545	0.08487	MS, ref, D
Sabinen	12.292	966.263	4.79503	0.19443	5.7143	1.33252	MS, RI, ref, D
.(-)-β-Pinene	12.364	970.022	0.630434	0.124952	0.601547	0.133695	MS, RI, ref, D, aroma
1-Octen-3-ol	12.782	971.512	1.69456	0.160288	2.13827	0.691521	MS, RI, ref, D
3-Octanone	13.094	980.626	1.12672	0.113658	2.2912	0.658615	MS, RI, ref, D
β-Myrcene	13.261	986.933	1.5701	0.0214385	1.6586	0.0407893	MS, RI, ref, D, aroma
(+)-3-Carene	13.949	990.799	0.386718	0.117955	0.305541	0.124075	MS, RI, ref, D, aroma
α-Terpinene	14.386	1006.76	1.3942	0.0417171	1.09011	0.404293	MS, RI, ref, D
m-Cymene	14.656	1014.02	0.153516	0.0395642	0.227076	0.0865418	MS, RI, ref, D
p-Cymene	14.777	1019.8	33.3391	1.68688	53.5511	5.23133	MS, RI, ref, D, aroma
D-Limonene	14.964	1022.11	75.6183	5.52767	124.339	9.67199	MS, RI, ref, D, aroma
Eucalyptol	15.055	1026	23.7013	2.54429	31.9549	14.4008	MS, RI, ref, D
β-cis-Ocimene	15.606	1027.87	47.4594	2.29965	75.3	34.1366	MS, RI, ref, D
γ-Terpinene	16.457	1056.7	0.763346	0.138167	0.922317	0.187876	MS, RI, ref, D, aroma
trans-Sabinene hydrate	16.868	1065.18	0.867533	0.267564	0.965257	0.0475683	MS, RI, ref, D
p-Cymenene	17.993	1088.01	0.675652	0.00701194	0.965578	0.118471	MS, RI, ref, D
Linalool	18.392	1096.58	0.149802	0.0157312	0.0839614	0.0126586	MS, RI, ref, D, aroma
cis-p-mentha-1(7),8-dien-2-ol	18.745	1103.66	0.383857	0.21097	0.59092	0.199385	MS, RI, ref, D
cis-p-Mentha-2,8-dien-1-ol	19.091	1110.73	0.359489	0.114595	0.262247	0.035288	MS, RI, ref, D
1-Octen-3-yl-acetate	19.239	1114.16	2.87568	0.011606	6.64436	1.16901	MS, RI, ref, D
trans-p-Mentha-2,8-dienol	19.49	1119.87	0.0239493	0.00342657	0.0493279	0.0136516	MS, RI, ref, D
α-Campholenal	19.703	1123.76	0.940588	0.0510922	1.41202	0.260891	MS, RI, ref, D
cis-Limonene oxide	20.129	1132.52	0.943677	0.0399671	1.27338	0.139018	MS, RI, ref, D
L-Pinocarveol	20.27	1135.77	0.3796	0.0115224	0.503525	0.156171	MS, RI, ref, D
.(-)-Camphor	20.475	1139.87	7.88227	0.140394	13.347	3.29909	MS, RI, ref, D, aroma
.(-)-Borneol	21.406	1159.38	0.657356	0.0234625	0.54602	0.266267	MS, RI, ref, D, aroma
endo-Borneol	21.554	1162.46	16.5976	0.0298582	22.5506	2.86759	MS, RI, ref, D
.(±)-Lavandulol	21.809	1167.66	1.06017	0.263679	1.85482	0.784586	MS, RI, ref, D, aroma
Terpinen-4-ol	22.162	1174.96	0.472788	0.000443054	0.601426	0.144344	MS, RI, ref, D, aroma
p-Cymen-8-ol	22.478	1181.8	1.17279	0.10931	0.865614	0.479558	MS, RI, ref, D
Crypton	22.556	1183.39	3.96841	0.544705	5.51564	4.36353	MS, RI, ref, D
α-Terpineol	22.831	1189.04	0.392915	0.085173	0.592949	0.116274	MS, RI, ref, D, aroma
Myrtenal	23.01	1192.93	0.560065	0.153719	0.806903	0.509838	MS, RI, ref, D
2-Pinen-4-one	23.656	1206.4	0.637583	0.067666	1.16775	0.104463	MS, RI, ref, D
(-)-Myrtenol	24.329	1219.69	0.849335	0.08409	0.994142	0.191003	MS, RI, ref, D
Borneol, formate	24.516	1223.33	4.42645	0.419964	9.86808	0.528252	MS, RI, ref, D
Cumaldehyde	25.154	1236.33	3.85861	0.971744	7.3722	1.58494	MS, RI, ref, D
Carvone	25.412	1241.42	0.791609	0.563961	0.800718	0.303481	MS, RI, ref, D
Linalyl acetate	26.111	1255.4	0.127104	0.0544972	0.497755	0.160926	MS, RI, ref, D, aroma
.(-)-Bornyl acetate	27.491	1282.83	7.02843	0.727318	11.601	1.39221	MS, RI, ref, D, aroma
Lavandulyl acetate	27.932	1291.64	1.41188	0.290476	2.21681	0.984324	MS, RI, ref, D, aroma
α-Cubebene	30.851	1346.74	0.140983	0.0426524	0.281672	0.121383	MS, RI, ref, D
Geranyl acetate	32.923	1386.17	0.0583627	0.0112107	0.543122	0.429354	MS, RI, ref, D
Caryophyllene	34.428	1413.12	2.60362	0.491752	3.60694	1.38369	MS, RI, ref, D, aroma
α-Santalene	34.603	1416.24	20.1503	1.45029	25.51	10.8537	MS, RI, ref, D
Coumarin	35.469	1432.18	3.86722	4.9125	3.97833	0.678592	MS, RI, ref, D
(E)-β-Famesene	36.731	1455.21	0.410363	0.427126	0.603063	0.284338	MS, RI, ref, D
γ-Cadinene	39.673	1509.31	22.4553	1.70026	32.2227	10.6084	MS, RI, ref, D
Caryophyllene oxide	43.265	1579.23	4.66384	0.118528	6.38914	0.928093	MS, RI, ref, D, aroma
T-Cadinol	45.503	1643.32	0.758259	0.111207	1.12021	0.236434	MS, RI, ref, D
Total identified(μg/g)			329.433		502.548
n=3
RI, linear retention index determined in relation to n-alkanes (C 7 -C 40 ) on a HP5-MSI column;
RIRef, reference average linear retention index 3;
MS, compounds were identified by MS spectra;;
aroma, compounds were identified by comparison to reference standards;
ref, according to references;
D, compounds were identified by NIST14 databasse;
tr, trace (<0.1%)
