# Supplementary material for: The transcription factor LaMYC4 from lavender regulates volatile Terpenoid biosynthesis
Source: BMC Plant Biol. 2022 Jun 13;22:289. doi: 10.1186/s12870-022-03660-3 (PMC9190104; doi:10.1186/s12870-022-03660-3)
Supplement: Supplementary file 12 — Additional file 12: Table S3. Promoter sequence of LaMYC4 and Prediction element. [file 12870_2022_3660_MOESM12_ESM.xlsx]

## Sheet: Sheet1
			Table S3 promoter sequence of LaMYC4 and Prediction element.
			>promoter sequence of LaMYC4
			gaactacataacgatttataagacataaattaggttacaagataaaatagaaacagaattttacaaaaaagaccttagtgcaaactttttgcctttatagtgcatttcgggattttaagtgatggcaagatctggagcgttgaattacttgatcaaacgattataaattgttcttatttctcactctaaggggtgttctcatatgatctcctctctctctctctctctctatatatatatatatatataatatgcttctaaaaatgatttatccatgtaaaatatatttcaaagttcttttacgctctattataactctaattttttatattaaggatgatgtttaccaaataatatataattgtttactccctccgtcccgctatttgtggctcaatt…
			Prediction element	sequence	quantity	function
			A-box	CCGTCC	6	cis-acting regulatory element
			ABRE	ACGTG	4	abscisic acid responsiveness
			AE-box	AGAAACAA	1	light response
			ARE	AAACCA	1	cis-acting regulatory element essential for the anaerobic induction
			Box 4	ATTAAT	3	light response
			Box III	atCATTTTCACt	1	protein binding site
			CAAT-box	CAAT	19	common cis-acting element in promoter and enhancer regions
			CAAT-box	CAAAT	9	common cis-acting element in promoter and enhancer regions
			CAAT-box	CCAAT	10	common cis-acting element in promoter and enhancer regions
			CCGTCC motif	CCGTCC	6
			CCGTCC-box	CCGTCC	6
			F-box	CTATTCTCATT	1
			G-box	CACGTT	2	light responsiveness/abscisic acid responsiveness
			G-box	CACGTC	1	light responsiveness/abscisic acid responsiveness
			GC-motif	CCCCCG	1	enhancer-like element involved in anoxic specific inducibility
			GT1-motif	GGTTAA	2	light responsive element
			LAMP-element	CTTTATCA	6	part of a light responsive element
			LTR	CCGAAA	4	low-temperature responsiveness
			MRE	AACCTAA	2	light responsiveness
			MYB	CAACCA	1
			MYB	TAACCA	1
			MYB-like sequence	TAACCA	1
			MYC	CAATTG	2
			MYC	CATTTG	1
			Myc	TCTCTTA	3
			STRE	AGGGG	3
			TATA	TATAAAAT	1
			TATA-box	ATATAA	6	core promoter element around -30 of transcription start
			TATA-box	ATATAT	9	core promoter element around -31 of transcription start
			TATA-box	ATTATA	4	core promoter element around -32 of transcription start
			TATA-box	TACAAAA	1	core promoter element around -33 of transcription start
			TATA-box	TATA	18	core promoter element around -34 of transcription start
			TATA-box	TATAA	9	core promoter element around -35 of transcription start
			TATA-box	TATAAA	4	core promoter element around -36 of transcription start
			TATA-box	TATAAAA	1	core promoter element around -37 of transcription start
			TATA-box	TATAAAT	2	core promoter element around -38 of transcription start
			TATA-box	TATATA	20	core promoter element around -39 of transcription start
			TATC-box	TATCCCA	1	gibberellin-responsiveness
			TC-rich repeats	GTTTTCTTAC	1	defense and stress responsiveness
			TCT-motif	TCTTAC	3	light responsive element
			Unnamed__1	CGTGG	1
			Unnamed__4	CTCC	22
			WUN-motif	AAATTACT	1
