# Supplementary material for: The transcription factor LaMYC4 from lavender regulates volatile Terpenoid biosynthesis
Source: BMC Plant Biol. 2022 Jun 13;22:289. doi: 10.1186/s12870-022-03660-3 (PMC9190104; doi:10.1186/s12870-022-03660-3)
Supplement: Supplementary file 13 — Additional file 13: Table S4. Sequences of HMGR, FPPS, DXS, DXR, GPPS and TPS21. [file 12870_2022_3660_MOESM13_ESM.xlsx]

## Sheet: Sheet1
Table S4 Sequences of HMGR, FPPS, DXS, DXR, GPPS and TPS21
>HMGRL AF004233
AAACAATACTTCTCAAATCACACACAACAATCCCACAGTTCCCCTCTTCCTCTTTTCTCTCCCTTCACTTCCCGGCCGGCGGCAATCTTACCGGTGAAAATGGACGTTCGCCGGAGATCTGAGAAGCCTGCATATCCAACCAAAGAATTTGCCGCCGGCGAAAAACCTCTCAAACCCCACAAACAACAACAAGAACAGGACAACTCCCTTCTCATTGCCTCCGATGCCCTCCCACTCCCTTTGTACCTCACAAATGGGTTGTTTTTCACCATGTTTTTCTCCGTTATGTATTATCTTCTCAGCAGGTGGCGTGAGAAAATCAGGAACTCCACTCCTCTCCACGTGGTTACTTTTTCTGAATTAGTTGCCATTGCTTCATTGATTGCTTCCGTGATTTAT…
>DXR DQ839130.1
AGAACGAGACACACAGTACTTCTCTCTATCTCTCTCTACACGGCTGTCCCTAACTTTATTGCCAAAGATTGCACTTTGGTTTGTTGTAAACTTCCTTTTACATTTCTTGAAAAGCTGAATTTCTTTTCCCTACTCCTGTGGACTGGTGGGAGGAGCAATCAATAGTGAAGTAATTGAAATGGCGCTGAATTTGCTGTCACCTTCTGAAATTAAGACCATCTCTTTCTTGGACACCTCCACATCCAGCTACAATCTTAACCACCTTAAGTTCCAAGGTGGAGTGGCTATCAAAAGAAAGGAGTGGAGTGGGATTTCTGGTAAGAGGGTTCAGTGTTCAGTTCAGGCACCTCCTCCTGCCTGGCCTGGAAGAGCTGTTGCTGAAGCCCGGAAAACTTGGGA…
>dxs EU650419.1
ATGGCTTTGTGTGCTTATGCAGTTCCAGGTATTTTGAACAGGACAGTGGCTTCAGATTACTCAAAGCAGAGTCCTTTATTCTCTGAATTGTTTCATGGAACAGATCTGCAGTATCAGTTCCAACACAAACTTACTCAGGTCAAGAAAAGGTCACGTGGGGTTCAGGCATCTTTGTCAGAAAGAGGAGAATACTATGCACAGAGACCACCAACACCTCTTTTGGACACTATCAACTATCCCATTCATATGAAAAATCTTTCTGTAAAGGAACTTAAACAACTAGCAGAAGAACTAAGATCAGATACAATTTTCAATGTATCAAAGACTGGAGGTCACCTTGGCTCAAGTCTTGGTGTTGTTGAGCTTACAGTTGCTCTTCATTATGTCTTCAATACACCC…
>fps GQ410573.1
AAAGCATCTGCTCTTGGCTGGCGCATTGAATGGCTTCAAGCATATTTCCTTGTTCTTGATGATATAATGGATAACTCTCATACACGTCGAGGTCAACCATGCTGGTACAAATTACCAAAGGTTGGCATGATTGCTGTTAATGATGGCATACTTCTCCGCAACCACATCACGAGAATTCTGAAGAACCACTTCAGAGCAAAGCCTTATTATGTTGATCTTCTCGATTTGTTTAATGAGGTTGAGTTCCAGACTGCCTCTGGACAAATGATAGATTTGATCACAACACTTGTTGGAGAGAAAGATTTATCAAAGTACTCATTGCCTATTCATCGCCGGATTGTCCAGTATAAAACTGCTTATTATTCATTCTACCTCCCAGCGGCATGTGCACTTCTAATG…
>gpps NM_001325672.1
TTGTCGTGCAACCTTCTTCTTCATTTTCACAAAGCCAAATAATTGAGAAATTAGAGCAAAAAAGAATGAGTCTTTCTACAGCAATTACAACATGGGGCAACACCCATTTTGCCCTTGGAAATAACGGCAGATCCAGATTTTCCTCTCATGGATTCTTGCTTCCTAATCTGAAGATCAAATTCTATACCAACAACCCTTCTCCTCTTTCTATCTCAGCTCTTCTTACAACAAAACAACAAACTGATGAAAGCAAGAACAAGAAAAAACAAGCAATGGAGTTCAATGAATACGTTCTTGAAAAAGCTAATTCTGTGAACAAGGCTTTGGAATCTTCAGTCTTGATTAAAGACCCAGTCAAGATTCATGAATCCATGAGATATTCTCTTCTTGCCGGTGGGA…
>NM_001203445.1 Arabidopsis thaliana terpene synthase 21 (TPS21), partial mRNA
ATGGGGAGTGAAGTCAACCGTCCACTAGCTGATTTTCCAGCAAATATCTGGGAAGATCCATTAACTTCTTTCTCAAAGTCTGACCTCGGAACTGAGACGTTCAAAGAGAAGCATAGTACGCTAAAGGAGGCGGTGAAGGAAGCTTTTATGTCTTCCAAAGCGAATCCGATAGAGAACATCAAATTCATCGATGCTCTATGTCGCCTTGGTGTCTCCTATCACTTTGAGAAAGATATCGTAGAACAATTGGATAAGTCATTTGATTGTCTTGATTTTCCTCAGATGGTAAGACAAGAGGGATGCGATTTGTACACGGTTGGAATAATTTTCCAAGTTTTCAGGCAATTCGGCTTTAAACTTTCTGCCGATGTGTTTGAGAAGTTCAAGGACGAAAATGGG…
>ABS KF000066.1
ATGGTACTTGGACTGAGAAGCAAAATCATACCACTTCCTGATCATAAGTTGGGAAATATCAAATTAGGTTCAGTAACCAATGCAATTTGCCACAGACCATGTAGAGTAAGATGCAGCCACAGTACTGCTTCATCAATGGAAGAGGCAAAGGAGAGAATAAGGGAAACATTTGGAAAAATAGAGCTATCTCCTTCTTCCTATGACACAGCATGGGTAGCTATGGTCCCTTCAAGATATTCTATGAACCAACCATGTTTTCCTCAGTGCTTAGATTGGATTCTTGAAAATCAAAGAGAAGATGGATCTTGGGGCCTAAATCCTAGCCATCCATTGCTTGTAAAAGACTCCCTTTCTTCCACTCTAGCATCTTTGCTTGCCCTTCGCAAATGGAGAATTGGA…
>cps2 HE588139.1
ATGCAAGTTATAATTACGTCCAGTCACAGATTTTTCTGCCATCATCTTCATCAGCTCAAGAGTCCTACATCGTTGTCTGCACAGAAAGCTGAGTTTAAAAAACATGGACCCCGAAATTGGTTGTTCCAAACTGAAGGCTCACTTCTATATAAACCAGTTCGTCTCAATTGTGCAACTAGTGATGCAAGTTATCTTGGTAATGTGAATGAGTACTTAGAATCTGATCACTCAAAAAACTCCGAAGAAAAGGATATTCAGGTAAGCAGAACAATACAGATGAAAGGTTTGACAGAAGAGATCAAACACATGTTGAATTCGATGGAGGATGGAAGGTTAAATGTCTTAGCCTATGACACAGCTTGGGTTTCCTTTATTCCAAATACTACTAATAATGGAAAT…
>CBTS AY049090.1
ATGAGTCAATCAATTTCTCCAATCTTTCCTCGCTTTGCAAAATTTCAGTCGAATATTTGGAGGTGCAGTACTTTTGAACTCAGAGTTATACACTCATCATATGCCTCTATTGGAGGGAGGAGAAAAGAGAGAGAAAGAAGAATGAAGCGAGCAATGAATCCTTCTTCAAGCTCGCGTCATTTGGCAGATTTTCACTCAACCATTTGGGGTGACCATTTTCTCTCCTACAATTCTGAAATAACAGAAATTACTACCCAAGAGAAAAATGAACATGAAATGCTAAAAGAAATAGTTCGGAAAATGTTGGTAGAAACTCCAGATAATAGTACACAAAAACTAGTCTTGATTGACACAATTCAAAGATTGGGATTAGCATATCATTTCAATGATGAGATTGAA…
