# Supplementary material for: The transcription factor LaMYC4 from lavender regulates volatile Terpenoid biosynthesis
Source: BMC Plant Biol. 2022 Jun 13;22:289. doi: 10.1186/s12870-022-03660-3 (PMC9190104; doi:10.1186/s12870-022-03660-3)
Supplement: Supplementary file 14 — Additional file 14: Table S5. Predicted functions of the LaMYC4 with the function of their homologs verified in Arabidopsis by phylogenetic analysis. [file 12870_2022_3660_MOESM14_ESM.xlsx]

## Sheet: Sheet1
Table S5. Predicted functions of the LaMYC4 with the function of their homologs verified in Arabidopsis by phylogenetic analysis.
Subfamily	Reported Members and Homologs ID in cucumber	Biological Function
1	AtbHLH021/AMS, AtbHLH022/DYT1, AtbHLH029/FRU, AtbHLH033/SCRM, AtbHLH116/ICE	Response to freezing, guard mother cell differentiation, flower development, response to iron ions, response to cytokinin and jasmonic acid stimulus, microspore development, tapetal layer and anther development
2	AtbHLH004/MYC4, AtbHLH005/MYC3, AtbHLH006/MYC2, AtbHLH013/MYC7, AtbHLH017/AI, LaMYC4	Wound, insect, drought and oxidative stress responses, jasmonic acid and abscisic acid signaling, regulation of anthocyanin metabolism, response to chitin
3	AtbHLH020/NAI1	Endoplasmic reticulum body development, response to fungus
4	AtbHLH105/ILR3	Metal homeostasis regulation, response to auxin stimulus, stress response, seed development
5	AtbHLH001/GL3, AtbHLH002/EGL3, AtbHLH012/MYC1, AtbHLH042/TT8	Regulation of anthocyanin and PA biosynthesis, regulate trichome formation and root hair patterning
8	AtbHLH045/MUTE, AtbHLH097/FM, AtbHLH098/SPC	Stomatal complex development
9	AtbHLH095/ZOU, AtbHLH142/SAC5	Embryonic development, Unidimensional cell growth
10	AtbHLH038/ORG2, AtbHLH039/ORG3	Response to iron ion, response to salicylic acid stimulus
12	AtbHLH046/BIM1, AtbHLH102/BIM, AtbHLH141/BIM3	Brassinosteroid signaling
13	AtbHLH154/ERP	Response to ethylene stimulus
14	AtbHLH134/PRE2, AtbHLH135/PRE3, AtbHLH136/PRE1, AtbHLH161/PRE4, AtbHLH163/KDR, AtbHLH164/PRE5	Gibberellic acid-light and gibberellic acid signaling
16	AtbHLH155/CPu, AtbHLH156/LHW	Root development
17	AtbHLH008/PIF3, AtbHLH009/PIF, AtbHLH015/PIL, AtbHLH016/UN10, AtbHLH024/SPT,AtbHLH026/HFR1, AtbHLH065/PIL6, AtbHLH072/PIF7, AtbHLH073/ALC, AtbHLH124/PIL1, AtbHLH132/PIL	Shade avoidance, light signaling, female gametophyte development, double fertilization forming zygote and endosperm, fruit dehiscence, regulation of chlorophyll metabolism, negative gravitropism, regulation of seed germination, regulation of photomorphogenesis
18	AtbHLH031/ZCW, AtbHLH044/BEE1, AtbHLH050/BEE3, AtbHLH058/BEE2, AtbHLH063/CIB1	Brassinosteroid and abscisic acid signaling, floral transition, petal morphogenesis
19	AtbHLH059/UN12	Female gametophyte development, double fertilization forming zygote and endosperm, response to phosphate deficiency stress
21	AtbHLH083/RHD6, AtbHLH086/RSL1	Root hair, rhizoid development
23	AtbHLH037/HEC2, AtbHLH040/IND, AtbHLH043/HEC3, AtbHLH088/HEC1	Flower and fruit development, initiation/maintenance of axillary meristems
